# Supplementary material for: New Insights into Human Cytomegalovirus pUL52 Structure
Source: Viruses. 2021 Aug 18;13(8):1638. doi: 10.3390/v13081638 (PMC8402748; doi:10.3390/v13081638)
Supplement: Supplementary file 1 [file viruses-13-01638-s001.zip]

Archive with 1 entries (1 files):
- viruses-1303839-supplementary.pdf
